# Supplementary material for: 3D-Printed Hydrogel Scaffolds Loaded with Flavanone@ZIF-8 Nanoparticles for Promoting Bacteria-Infected Wound Healing
Source: Gels. 2024 Dec 18;10(12):835. doi: 10.3390/gels10120835 (PMC11675755; doi:10.3390/gels10120835)
Supplement: Supplementary file 1 [file gels-10-00835-s001.zip]

Archive with 1 entries (1 files):
- gels-3361392-supplementary.pdf
